# Supplementary material for: Superior Vena Cava Approach for Farapulse Pulsed-Field Ablation in Patient with Paroxysmal Atrial Fibrillation: A Case Report
Source: J Cardiovasc Dev Dis. 2025 Dec 4;12(12):477. doi: 10.3390/jcdd12120477 (PMC12734122; doi:10.3390/jcdd12120477)
Supplement: Supplementary file 1 [file jcdd-12-00477-s001.zip]

Archive with 3 entries (3 files):
- Supplementary Vedio 2 Transseptal puncture.mp4
- Supplementary Vedio 3 ICE-guilded transseptal puncture.mp4
- Supplementary Vedio 1 The first attempt.mp4
